# Supplementary material for: Effects of Treatment of Treadmill Combined with Electro-Acupuncture on Tibia Bone Mass and Substance PExpression of Rabbits with Sciatic Nerve Injury
Source: PLoS One. 2016 Nov 23;11(11):e0164652. doi: 10.1371/journal.pone.0164652 (PMC5120789; doi:10.1371/journal.pone.0164652)
Supplement: S1 Table — (XLSX) [file pone.0164652.s001.xlsx]

## Sheet: Sheet1
	Sham	SNCr	treadmill	EA
BMD	0.21	0.118	0.148	0.18
	0.193	0.129	0.152	0.178
	0.19	0.133	0.149	0.17
	0.188	0.123	0.15	0.169
	0.197	0.112	0.151	0.178
	0.201	0.125	0.153	0.179
Bone strenth	185.916	42.081	92.416	135.021
	212.77	35.213	86.208	169.236
	187.223	50.541	75.498	90.55
	205.78	53.086	125.05	165.415
	220.57	65.948	70.9	210.581
	182	61.02	68.97	180.433
SP	0.02959	0.006562	0.016708	0.021788
	0.03504	0.012105	0.015661	0.028528
	0.03947	0.010016	0.015834	0.024149
	0.043223	0.01396	0.0179	0.023128
	0.030658	0.001994	0.018323	0.025061
FA	4	1	2	3
	4	1	2	3
	4	1	2	3
	4	1	3	3
	4	1	3	4
	4	2	3	4
